# Supplementary material for: Situation Change: Stability and Change of Situation Variables between and within Persons
Source: Front Psychol. 2016 Jan 6;6:1938. doi: 10.3389/fpsyg.2015.01938 (PMC4703053; doi:10.3389/fpsyg.2015.01938)
Supplement: Supplementary file 1 [file Presentation1.zip]

Archive with 14 entries (12 files):
- presentation/Figures/
- presentation/Figures/Figure 1.pptx
- presentation/Figures/Figure 2.pptx
- presentation/Figures/Figure 3.pptx
- presentation/Figures/Figure 4.tiff
- presentation/Figures/Figure 5a.tiff
- presentation/Figures/Figure 5b.tiff
- presentation/Figures/Figure 6.tiff
- presentation/Figures/Figure 7.tiff
- presentation/Figures/Figure 8a.gif
- presentation/Figures/Figure 8b.gif
- presentation/Figures/Figure 9.tiff
- presentation/Supplement/
- presentation/Supplement/AvgChangeForEachSubj.avi
